# Supplementary material for: Postmortem succession of gut microbial communities in deceased human subjects
Source: PeerJ. 2017 Jun 12;5:e3437. doi: 10.7717/peerj.3437 (PMC5470579; doi:10.7717/peerj.3437)
Supplement: Supplemental Information 2 — Mothur code for sequence processing [file peerj-05-3437-s002.txt]

#Mothur v
#for processing MiSeq data, V4, 150bp paired end reads
#make a "pmg.files" file containing sample name, forward and reverse fastq file name.
#prepare alignment file: trim reference alignment to V4 and rename
pcr.seqs(fasta=silva.bacteria/silva.bacteria.fasta, keepdots=F, start=11894, end=25319)

#renamed silva.bacteria.v4.fasta; Nbases 270-351

#join forward and reverse reads
make.contigs(file=pmg.files, processors=8)

summary.seqs(fasta=pmg.trim.contigs.fasta, processors=8)

##11,134,103 total seqs; Nbases 150-302; Ambigs 0-54; Polymer 2-149

#trim by length, homopolymers, ambigs
screen.seqs(fasta=stability.trim.contigs.fasta, group=pm.trim.contigs.groups, maxambig=0, maxhomop=8, minlength=290, maxlength=295, processors=8)

summary.seqs()
##9,475,682 total seqs; Nbases 290-295; Ambigs 0; Polymer 3-8

#get uniques
unique.seqs(fasta=pmg.trim.contigs.good.fasta)
count.seqs(name=pmg.trim.contigs.good.names, group=pmg.contigs.good.groups)
summary.seqs(name=pmg.trim.contigs.good.count_table, fasta=pmg.trim.contigs.good.unique.fasta)

##9,475,682 total; 4,053,944 unique

#align to silva reference
align.seqs(fasta=pmg.trim.contigs.good.unique.fasta, reference=silva.bacteria/silva.bacteria.v4.fasta, flip=T)

##without flip=T, 355 sequences were eliminated due to poor alignment; flip=T fixed most of them, only 68 were tossed
summary.seqs(count=pmg.trim.contigs.good.count_table, fasta=pmg.trim.contigs.good.unique.align)

##start 1, end 13424

#trim poorly aligned 
screen.seqs(fasta=pmg.trim.contigs.good.unique.align, count=pmg.trim.contigs.good.count_table, summary=pmg.trim.contigs.good.unique.summary, optimize=none, start=1, end=13424, processors=8)


#remove .'s
filter.seqs(fasta=pmg.trim.contigs.good.unique.good.align, vertical=T, trump=.)

summary.seqs(fasta=pmg.trim.contigs.good.unique.good.filter.fasta, count=pmg.trim.contigs.good.count_table)

##9,420,952 total; 4,010,752 unique; Nbases 281-295

#precluster
pre.cluster(fasta=pmg.trim.contigs.good.unique.good.filter.fasta, count=pmg.trim.contigs.good.count_table, diffs=2)

summary.seqs(fasta=pmg.trim.contigs.good.unique.good.filter.precluster.fasta, count=pmg.trim.contigs.good.unique.good.filter.precluster.uchime.pick.count_table)
##9,420,952 total; 2,615,631 unique

#chimera check and removal
chimera.uchime(fasta=pmg.trim.contigs.good.unique.good.filter.precluster.fasta, count=pmg.trim.contigs.good.unique.good.filter.precluster.count_table, dereplicate=T, processors=8)

remove.seqs(fasta=pmg.trim.contigs.good.unique.good.filter.precluster.fasta, accnos=pmg.trim.contigs.good.unique.good.filter.unique.precluster.uchime.accnos)

summary.seqs(fasta=pmg.trim.contigs.good.unique.good.filter.precluster.pick.fasta, count=pmg.trim.contigs.good.unique.good.filter.precluster.uchime.pick.count_table)
##9,149,734 total; 2,477,080 unique

classify.seqs(fasta=pmg.trim.contigs.good.unique.good.filter.precluster.pick.fasta, count=pmg.trim.contigs.good.unique.good.filter.precluster.uchime.pick.count_table, reference=trainset9_032012.pds.fasta, taxonomy=trainset9_032012.pds.tax, cutoff=80)

remove.lineage(fasta=pmg.trim.contigs.good.unique.good.filter.precluster.pick.fasta, count=pmg.trim.contigs.good.unique.good.filter.precluster.uchime.pick.count_table, taxonomy=pmg.trim.contigs.good.unique.good.filter.precluster.pick.pds.wang.taxonomy, taxon=Chloroplast-Mitochondria-Unknown-Eukaryota-Archaea)

summary.seqs(fasta=pmg.trim.contigs.good.unique.good.filter.precluster.pick.pick.fasta, count=pmg.trim.contigs.good.unique.good.filter.precluster.uchime.pick.pick.count_table)


##8,756,105 total; 2,389,657 unique


#Renamed files to pmg.taxonomy, pmg.fasta, pmg.count_table
#Phylotype clustering at genus level (level=1)
phylotype(taxonomy=pmg.taxonomy)
make.shared(list=pmg.tx.list, count=pmg.count_table, label=1)
classify.otu(list=pmg.tx.list, count=pmg.count_table, taxonomy=pmg.taxonomy, label=1)
#There was a disconnect between ## of sequences in group and list files, causing an error with the make.shared.  so to correct: 
list.seqs(list=pmg.tx.list)
get.seqs(count=pmg.count_table, accnos=current)
#output is pmg.pick.count_table

#Alpha diversity
count.groups(count=pmg.pick.count_table)
#least num of sequences: 25082
sub.sample(shared=pmg.tx.shared, size=25082)
summary.single(shared=pmg.tx.1.subsample.shared, calc=nseqs-coverage-sobs-invsimpson)

#nmds
dist.shared(shared=pmg.tx.shared, calc=theytayc, subsample=25082)
nmds(phylip=pmg.tx.thetayc.1.lt.ave.dist)
corr.axes(axes=pmg.tx.thetayc.1.lt.ave.nmds.axes, shared=pmg.tx.1.subsample.shared, method=spearman)

#Relative abundance at phylum level (level=5)
make.shared(list=pmg.tx.list, count=pmg.count_table, label=5)
classify.otu(list=pmg.tx.list, count=pmg.count_table, taxonomy=pmg.taxonomy, label=5)
get.relabund(shared=pmg.tx.shared)
